# Supplementary material for: The Mechanism of Mori Folium and Eucommiae Cortex against Cyclophosphamide-Induced Immunosuppression Integrating Network Pharmacology, Molecular Docking, Molecular Dynamics Simulations, and Experimental Validation
Source: Metabolites. 2023 Nov 15;13(11):1151. doi: 10.3390/metabo13111151 (PMC10673040; doi:10.3390/metabo13111151)
Supplement: Supplementary file 1 [file metabolites-13-01151-s001.zip]

Archive with 1 entries (1 files):
- metabolites-2660937-supplementary.pdf
